# Supplementary material for: OMeta: an ontology-based, data-driven metadata tracking system
Source: BMC Bioinformatics. 2019 Jan 7;20:8. doi: 10.1186/s12859-018-2580-9 (PMC6322262; doi:10.1186/s12859-018-2580-9)
Supplement: Supplementary file 1 — GSC/BRC Metadata Standards ProjectSetup: Example CSV file for setting up Project registration and update event for GSC/BRC metadata standards. User as load the setup file using CLI interface or user can setup project using metadata setup GUI. (CSV 14 kb) [file 12859_2018_2580_MOESM1_ESM.csv]

Project
ProjectName	ParentProjectName	ProjectLevel	Public
GSC BRC Metadata Standards		1	1
ProjectMetaAttributes
ProjectName	Label	DataType	Required	AttributeName	Desc	Options	Order
GSC BRC Metadata Standards		string	T	Project Title	Descriptive title of sequencing project.		1
GSC BRC Metadata Standards		int	F	Project ID	Unique identifier of this sequencing project specified by sequencing center.		2
GSC BRC Metadata Standards	Organism Name	string	F	Organism	The most descriptive organism name for the study (to the species if relevent).		3
GSC BRC Metadata Standards		string	F	Project Description	Textual description of project including hypothesis, rationale, goals, etc.		4
GSC BRC Metadata Standards		string	T	Project Relevance	Indicates how the knowledge derived from the project can be applied, and to what field(s).	{dropdown(Agricultural;Medical;Industrial;Evolution;Environmental;Model organism;Other)}	5
GSC BRC Metadata Standards		string	T	Sample Scope	Indicates the scope and purity of the biological sample used for the project.	{dropdown(Monoisolate;Multiisolate;Multispecies;Environment;Synthetic;Single cell;Other)}	6
GSC BRC Metadata Standards		string	T	Target Material	Indicates the type of material that is isolated from the sample for use in the project.	{dropdown(Genome;Transcriptome;Proteome;Purified chromosome;Reagent;Phenotype;Other)}	7
GSC BRC Metadata Standards		string	T	Target Capture	Indicates the scale, or type, of information that the project is designed to generate from the sample material.	{dropdown(Whole;Targeted locus/loci;Clone ends;Exome;Random survey;Other)}	8
GSC BRC Metadata Standards		string	T	Project Method	Indicates the general approach used to obtain data.	{dropdown(Sequencing;Array;Mass Spectrometry;Other)}	9
GSC BRC Metadata Standards		string	T	Project Objectives	Indicates the project goals with respect to the type of data that will be generated and submitted to an INSDC database.	{dropdown(Raw sequence reads;Sequence;Analysis;Assembly;Annotation;Variation;Epigenetic markers;Expression;Maps;Phenotype;Other)}	10
GSC BRC Metadata Standards		string	T	Grant Agency	The name of the agency providing funding support for the specimen collection and sequencing project		11
GSC BRC Metadata Standards		string	F	Supporting Grants/Contract ID	Unique identifier of the grant(s) and/or contract(s) that supports the specimen collection and sequencing project		12
GSC BRC Metadata Standards		string	F	Publication Citation	Citation for scientific publication(s) related to the specimens included in the project and/or the sequence derived from the project and/or its interpretation		13
GSC BRC Metadata Standards		string	F	Sample Provider Principal Investigator (PI) Name	Name of the responsible investigator providing the sample set and metadata for the sequencing project		14
GSC BRC Metadata Standards		string	F	Sample Provider PI's Institution	Institutional affiliation of the responsible investigator providing the sample set and metadata for the sequencing project		15
GSC BRC Metadata Standards		string	F	Sample Provider PI's email	Preferred email address of the responsible investigator providing the sample set and metadata for the sequencing project		16
GSC BRC Metadata Standards		string	F	Sequencing Facility	Name of the facility resposible for sequence determination; in many cases this will be one of the DMID-supported Genome Sequence Centers for Infectious Diseases (GSCIDs)		17
GSC BRC Metadata Standards		string	F	Sequencing Facility Contact Name	Name of the responsible investigator leading the sequencing project at the sequencing facility		18
GSC BRC Metadata Standards		string	F	Sequencing Facility Contact's Institution	Institutional affiliation of the responsible investigator leading the sequencing project at the sequencing facility		19
GSC BRC Metadata Standards		string	F	Sequencing Facility Contact's email	Preferred email address of the responsible investigator leading the sequencing project at the sequencing facility		20
GSC BRC Metadata Standards		string	F	Bioinformatics Resource Center	Name of the DMID-sponsored Bioinformatics Resource Center (BRC) that contains the metadata linked to the organism sequence		21
GSC BRC Metadata Standards		string	F	Bioinformatics Resource Center Contact Name	Name of the investigator at the BRC responsible for managing the data derived from the sequencing project		22
GSC BRC Metadata Standards		string	F	Bioinformatics Resource Center Contact's Institution	Institutional affiliation of the investigator at the BRC responsible for managing the data derived from the sequencing project		23
GSC BRC Metadata Standards		string	F	Bioinformatics Resource Center Contact's email	Preferred email address of the investigator at the BRC responsible for managing the data derived from the sequencing project		24
EventMetaAttributes
ProjectName	EventName	SampleRequired	Label	DataType	Required	AttributeName	Desc	Options	Order
GSC BRC Metadata Standards	ProjectRegistration	F		string	T	Project Title	Descriptive title of sequencing project.		1
GSC BRC Metadata Standards	ProjectRegistration	F		int	F	Project ID	Unique identifier of this sequencing project specified by sequencing center.		2
GSC BRC Metadata Standards	ProjectRegistration	F	Organism Name	string	F	Organism	The most descriptive organism name for the study (to the species if relevent).		3
GSC BRC Metadata Standards	ProjectRegistration	F		string	F	Project Description	Textual description of project including hypothesis, rationale, goals, etc.		4
GSC BRC Metadata Standards	ProjectRegistration	F		string	T	Project Relevance	Indicates how the knowledge derived from the project can be applied, and to what field(s).	{dropdown(Agricultural;Medical;Industrial;Evolution;Environmental;Model organism;Other)}	5
GSC BRC Metadata Standards	ProjectRegistration	F		string	T	Sample Scope	Indicates the scope and purity of the biological sample used for the project.	{dropdown(Monoisolate;Multiisolate;Multispecies;Environment;Synthetic;Single cell;Other)}	6
GSC BRC Metadata Standards	ProjectRegistration	F		string	T	Target Material	Indicates the type of material that is isolated from the sample for use in the project.	{dropdown(Genome;Transcriptome;Proteome;Purified chromosome;Reagent;Phenotype;Other)}	7
GSC BRC Metadata Standards	ProjectRegistration	F		string	T	Target Capture	Indicates the scale, or type, of information that the project is designed to generate from the sample material.	{dropdown(Whole;Targeted locus/loci;Clone ends;Exome;Random survey;Other)}	8
GSC BRC Metadata Standards	ProjectRegistration	F		string	T	Project Method	Indicates the general approach used to obtain data.	{dropdown(Sequencing;Array;Mass Spectrometry;Other)}	9
GSC BRC Metadata Standards	ProjectRegistration	F		string	T	Project Objectives	Indicates the project goals with respect to the type of data that will be generated and submitted to an INSDC database.	{dropdown(Raw sequence reads;Sequence;Analysis;Assembly;Annotation;Variation;Epigenetic markers;Expression;Maps;Phenotype;Other)}	10
GSC BRC Metadata Standards	ProjectRegistration	F		string	T	Grant Agency	The name of the agency providing funding support for the specimen collection and sequencing project		11
GSC BRC Metadata Standards	ProjectRegistration	F		string	F	Supporting Grants/Contract ID	Unique identifier of the grant(s) and/or contract(s) that supports the specimen collection and sequencing project		12
GSC BRC Metadata Standards	ProjectRegistration	F		string	F	Publication Citation	Citation for scientific publication(s) related to the specimens included in the project and/or the sequence derived from the project and/or its interpretation		13
GSC BRC Metadata Standards	ProjectRegistration	F		string	F	Sample Provider Principal Investigator (PI) Name	Name of the responsible investigator providing the sample set and metadata for the sequencing project		14
GSC BRC Metadata Standards	ProjectRegistration	F		string	F	Sample Provider PI's Institution	Institutional affiliation of the responsible investigator providing the sample set and metadata for the sequencing project		15
GSC BRC Metadata Standards	ProjectRegistration	F		string	F	Sample Provider PI's email	Preferred email address of the responsible investigator providing the sample set and metadata for the sequencing project		16
GSC BRC Metadata Standards	ProjectRegistration	F		string	F	Sequencing Facility	Name of the facility resposible for sequence determination; in many cases this will be one of the DMID-supported Genome Sequence Centers for Infectious Diseases (GSCIDs)		17
GSC BRC Metadata Standards	ProjectRegistration	F		string	F	Sequencing Facility Contact Name	Name of the responsible investigator leading the sequencing project at the sequencing facility		18
GSC BRC Metadata Standards	ProjectRegistration	F		string	F	Sequencing Facility Contact's Institution	Institutional affiliation of the responsible investigator leading the sequencing project at the sequencing facility		19
GSC BRC Metadata Standards	ProjectRegistration	F		string	F	Sequencing Facility Contact's email	Preferred email address of the responsible investigator leading the sequencing project at the sequencing facility		20
GSC BRC Metadata Standards	ProjectRegistration	F		string	F	Bioinformatics Resource Center	Name of the DMID-sponsored Bioinformatics Resource Center (BRC) that contains the metadata linked to the organism sequence		21
GSC BRC Metadata Standards	ProjectRegistration	F		string	F	Bioinformatics Resource Center Contact Name	Name of the investigator at the BRC responsible for managing the data derived from the sequencing project		22
GSC BRC Metadata Standards	ProjectRegistration	F		string	F	Bioinformatics Resource Center Contact's Institution	Institutional affiliation of the investigator at the BRC responsible for managing the data derived from the sequencing project		23
GSC BRC Metadata Standards	ProjectRegistration	F		string	F	Bioinformatics Resource Center Contact's email	Preferred email address of the investigator at the BRC responsible for managing the data derived from the sequencing project		24
GSC BRC Metadata Standards	ProjectUpdate	F		string	T	Project Title	Descriptive title of sequencing project.		1
GSC BRC Metadata Standards	ProjectUpdate	F		int	F	Project ID	Unique identifier of this sequencing project specified by sequencing center.		2
GSC BRC Metadata Standards	ProjectUpdate	F	Organism Name	string	F	Organism	The most descriptive organism name for the study (to the species if relevent).		3
GSC BRC Metadata Standards	ProjectUpdate	F		string	F	Project Description	Textual description of project including hypothesis, rationale, goals, etc.		4
GSC BRC Metadata Standards	ProjectUpdate	F		string	T	Project Relevance	Indicates how the knowledge derived from the project can be applied, and to what field(s).	{dropdown(Agricultural;Medical;Industrial;Evolution;Environmental;Model organism;Other)}	5
GSC BRC Metadata Standards	ProjectUpdate	F		string	T	Sample Scope	Indicates the scope and purity of the biological sample used for the project.	{dropdown(Monoisolate;Multiisolate;Multispecies;Environment;Synthetic;Single cell;Other)}	6
GSC BRC Metadata Standards	ProjectUpdate	F		string	T	Target Material	Indicates the type of material that is isolated from the sample for use in the project.	{dropdown(Genome;Transcriptome;Proteome;Purified chromosome;Reagent;Phenotype;Other)}	7
GSC BRC Metadata Standards	ProjectUpdate	F		string	T	Target Capture	Indicates the scale, or type, of information that the project is designed to generate from the sample material.	{dropdown(Whole;Targeted locus/loci;Clone ends;Exome;Random survey;Other)}	8
GSC BRC Metadata Standards	ProjectUpdate	F		string	T	Project Method	Indicates the general approach used to obtain data.	{dropdown(Sequencing;Array;Mass Spectrometry;Other)}	9
GSC BRC Metadata Standards	ProjectUpdate	F		string	T	Project Objectives	Indicates the project goals with respect to the type of data that will be generated and submitted to an INSDC database.	{dropdown(Raw sequence reads;Sequence;Analysis;Assembly;Annotation;Variation;Epigenetic markers;Expression;Maps;Phenotype;Other)}	10
GSC BRC Metadata Standards	ProjectUpdate	F		string	T	Grant Agency	The name of the agency providing funding support for the specimen collection and sequencing project		11
GSC BRC Metadata Standards	ProjectUpdate	F		string	F	Supporting Grants/Contract ID	Unique identifier of the grant(s) and/or contract(s) that supports the specimen collection and sequencing project		12
GSC BRC Metadata Standards	ProjectUpdate	F		string	F	Publication Citation	Citation for scientific publication(s) related to the specimens included in the project and/or the sequence derived from the project and/or its interpretation		13
GSC BRC Metadata Standards	ProjectUpdate	F		string	F	Sample Provider Principal Investigator (PI) Name	Name of the responsible investigator providing the sample set and metadata for the sequencing project		14
GSC BRC Metadata Standards	ProjectUpdate	F		string	F	Sample Provider PI's Institution	Institutional affiliation of the responsible investigator providing the sample set and metadata for the sequencing project		15
GSC BRC Metadata Standards	ProjectUpdate	F		string	F	Sample Provider PI's email	Preferred email address of the responsible investigator providing the sample set and metadata for the sequencing project		16
GSC BRC Metadata Standards	ProjectUpdate	F		string	F	Sequencing Facility	Name of the facility resposible for sequence determination; in many cases this will be one of the DMID-supported Genome Sequence Centers for Infectious Diseases (GSCIDs)		17
GSC BRC Metadata Standards	ProjectUpdate	F		string	F	Sequencing Facility Contact Name	Name of the responsible investigator leading the sequencing project at the sequencing facility		18
GSC BRC Metadata Standards	ProjectUpdate	F		string	F	Sequencing Facility Contact's Institution	Institutional affiliation of the responsible investigator leading the sequencing project at the sequencing facility		19
GSC BRC Metadata Standards	ProjectUpdate	F		string	F	Sequencing Facility Contact's email	Preferred email address of the responsible investigator leading the sequencing project at the sequencing facility		20
GSC BRC Metadata Standards	ProjectUpdate	F		string	F	Bioinformatics Resource Center	Name of the DMID-sponsored Bioinformatics Resource Center (BRC) that contains the metadata linked to the organism sequence		21
GSC BRC Metadata Standards	ProjectUpdate	F		string	F	Bioinformatics Resource Center Contact Name	Name of the investigator at the BRC responsible for managing the data derived from the sequencing project		22
GSC BRC Metadata Standards	ProjectUpdate	F		string	F	Bioinformatics Resource Center Contact's Institution	Institutional affiliation of the investigator at the BRC responsible for managing the data derived from the sequencing project		23
GSC BRC Metadata Standards	ProjectUpdate	F		string	F	Bioinformatics Resource Center Contact's email	Preferred email address of the investigator at the BRC responsible for managing the data derived from the sequencing project		24
