# Supplementary material for: OMeta: an ontology-based, data-driven metadata tracking system
Source: BMC Bioinformatics. 2019 Jan 7;20:8. doi: 10.1186/s12859-018-2580-9 (PMC6322262; doi:10.1186/s12859-018-2580-9)
Supplement: Supplementary file 2 — GSC/BRC Metadata Standards SampleSetup: Example CSV file for setting up Sample registration and update events for GSC/BRC metadata standards. (CSV 61 kb) [file 12859_2018_2580_MOESM2_ESM.csv]

SampleMetaAttributes
ProjectName	Label	DataType	Required	AttributeName	Desc	Options	Order
GSC BRC Metadata Standards		string	F	BioSample_Accession	BioSample Accession(s).		1
GSC BRC Metadata Standards		string	F	GenBank Record ID	GenBank accession(s). If there are multiple GenBank accessions then separate it by comma.		2
GSC BRC Metadata Standards		string	T	Bacteria Genus	Genus as defined in NCBI taxonomy.		3
GSC BRC Metadata Standards		string	T	Bacteria Species	Species as defined in NCBI taxonomy		4
GSC BRC Metadata Standards		string	T	Bacteria Strain	Strain name as defined in NCBI taxonomy		5
GSC BRC Metadata Standards		string	T	Genome Name	Genome Name as submitted to NCBI		6
GSC BRC Metadata Standards		string	T	Specimen ID	Unique identifier of the initial specimen collected from the specimen source.		7
GSC BRC Metadata Standards		string	F	Specimen Type	Tissue or bodily fluid type of initial specimen obtained. A material sample isolated from a host organism for the purpose of target organism isolation or the experimental measurement of some other property of that material entity.		8
GSC BRC Metadata Standards		string	F	Specimen Category	Indicate the category of sample. Allowed values are "clinical or host-associated pathogen" or "environmental, food or other pathogen".		9
GSC BRC Metadata Standards		string	F	Specimen Source Disease	Name of relevant disease thought to be related to the suspected organism in the specimen.		10
GSC BRC Metadata Standards		date	T	Specimen Collection Date	Date of the specimen collection event from an individual organism host (N.B. this information may be censored if derived from a human patients.), or the date of the sample collection event from an environmental material. The collection date can either be a single point in time or an interval of time.		11
GSC BRC Metadata Standards		string	T	Specimen Collection Location - Latitude	For Location, specify one of 1) Latitude and Longitude, 2) Gazetteer Location , or 3) Country		12
GSC BRC Metadata Standards		string	T	Specimen Collection Location - Longitude	Longitude coordinate for the site of the specimen collection event.		13
GSC BRC Metadata Standards		string	T	Specimen Collection Location	Gazetteer identifier of the most precise geographical location available for the site of the specime collection event.		14
GSC BRC Metadata Standards		string	T	Specimen Collection Location - Country	Country location of the site of the specimen collection event.		15
GSC BRC Metadata Standards		string	F	Human Pathogenicity of Suspected Organism(s) in Specimen	Anticipated pathogenicity of the organism(s) found in the initial specimen based on submitter assay(s)/determination(s) in the human host		16
GSC BRC Metadata Standards		string	F	Organism Detection Method	Experimental technique used to identify the organism species in the specimen sample.		17
GSC BRC Metadata Standards		string	F	Specimen Repository	Name of repository where a specimen sample has been deposited.		18
GSC BRC Metadata Standards		string	F	Specimen Repository Sample ID	Unique identifier assigned by sample repository to identity the specimen sample.		19
GSC BRC Metadata Standards		string	F	Specimen Collector Name	Name of the person collecting the specimen and specimen collection metadata		20
GSC BRC Metadata Standards		string	F	Specimen Collector's Institution	Institutional affiliation of the person collecting the specimen and specimen collection metadata		21
GSC BRC Metadata Standards		string	F	Specimen Collector's email	Preferred email address of the person collecting the specimen and specimen collection metadata		22
GSC BRC Metadata Standards		string	F	Specimen Source Species	Taxonomic species of the individual organism (host) from which the initial specimen was obtained, in as much detail as is known. Ideally this would be described using the traditional Genus species combination nomenclature.		23
GSC BRC Metadata Standards		string	F	Species Source Common Name	Common name of the type of individual organism (host) from which the initial specimen was obtained.		24
GSC BRC Metadata Standards		string	F	Specimen Source Gender	Biological sex of the individual organism (host) from which the initial specimen was obtained. An organismal quality relating to sexual reproduction that differentiates the types of individuals involved in the reproductive process.		25
GSC BRC Metadata Standards		float	F	Specimen Source Age - Value	Age value of the individual organism (host) from which the initial specimen was obtained. Span of time value between birth or hatching and time of specimen collection.		26
GSC BRC Metadata Standards		string	F	Specimen Source Age - Unit	Age unit of the individual organism (host) from which the initial specimen was obtained. Span of time unit between birth or hatching and time of specimen collection.		27
GSC BRC Metadata Standards		string	F	Specimen Source Health Status	A description of whether the specimen source organism appeared healthy, sick or deceased at the time of sampling. If sick or deceased, additional details should be provided in project-specific fields.		28
GSC BRC Metadata Standards		string	F	Bacteria Genotype			29
GSC BRC Metadata Standards		string	F	Bacteria Genotyping Method	Method used to derive the Genotype		30
GSC BRC Metadata Standards		string	F	Bacteria Serotype	Serotype of the bacteria identified in the isolate sample. This is an identity determined by the data generated by the sequencing center.		31
GSC BRC Metadata Standards		string	F	Bacteria Serotyping Method	Experimental technique used to determine the serotype of the pathogen species in the isolate sample		32
GSC BRC Metadata Standards		string	F	Bacteria Biovar	Commonly used descriptor of distinguishing physical or biochemical characteristics of a bacteria.		33
GSC BRC Metadata Standards		string	F	Bacteria Pathovar	Commonly used descriptor of distinguishing physical or biochemical characteristics of a bacteria		34
GSC BRC Metadata Standards		string	F	Phenotype	Commonly used descriptor of distinguishing physical or biochemical characteristics of a bacteria.		35
GSC BRC Metadata Standards		string	F	Specimen Source ID	Unique identifier of the individual organism from which the initial specimen was obtained. All specimens coming from the same patient or other host must have the same Specimen Source ID. Multiple specimens from the same patient must be differentiated using the "Specimen ID" fields. Samples derived from the same initial specimen (e.g. different aliquots) can be distinguished using different Sample…		36
GSC BRC Metadata Standards		string	F	Subject/Sample Selection Criteria	The criteria used to identify and select human subject participants and their samples for the clinical research study, including both the inclusion and exclusion enrollment criteria, which describes the common charateristics of the base human population participating in the research study, and the common characteristics of the samples used for the research study.		37
GSC BRC Metadata Standards		string	F	Race/Ethnicity	Biogical race, group or cultural background with which the subject most identifies with.		38
GSC BRC Metadata Standards		string	F	Study type	Term(s) that describes the type or design of the conducted study.		39
GSC BRC Metadata Standards		string	F	Comorbidity	Additional disorders or diseases�co-occuring with�the primary disease; or the effect of such additional disorders or diseases. Primary disease: the disease caused by the sampled organism		40
GSC BRC Metadata Standards		string	F	Concomitant Medication	Medications being administered to or taken by the patient that are unrelated to the suspected pathogenic organism.		41
GSC BRC Metadata Standards		string	F	Measured Attribute	Quantitative measurements of the subject during the physical exam.		42
GSC BRC Metadata Standards		string	F	Measured Method	Method used to capture the quantitative measurements during the physical exam.		43
GSC BRC Metadata Standards		string	F	Measured Value	Actual results of lab physical exam recorded as numeric value, units recorded as text		44
GSC BRC Metadata Standards		string	F	Clinical Observation	Clinical observations that are not quantitatively measured during the physical exam.		45
GSC BRC Metadata Standards		string	F	Relative Physical Exam Date	Time the physical exam assessment of the subject was performed relative to the date of the sample collection event.		46
GSC BRC Metadata Standards		string	F	Disease Course	Perceived change in function, sensation, loss, disturbance or appearance reported by the subject indicative of a disease.		47
GSC BRC Metadata Standards		string	F	Symptom	The age of the subject when the first appearance of the symptoms of an illness occurred.		48
GSC BRC Metadata Standards		string	F	Symptom Onset Age	The age of the subject when the first appearance of the symptoms of an illness occurred.		49
GSC BRC Metadata Standards		string	F	Symptom Onset Speed	The speed of the first appearance of symptoms of an illness. The actual time scale for onset will vary for different diseases and should be defined according to domain experts.		50
GSC BRC Metadata Standards		string	F	Symptom Severity	Severity, intensity, or variable expressivity of symptoms.		51
GSC BRC Metadata Standards		string	F	Diagnostic Result	Diagnosis is the outcome of the assessment of a disease or injury, its likely prognosis and treatment.		52
GSC BRC Metadata Standards		string	F	Relative Diagnosis Date	Time the diagnosis of the subject was determined relative to the date of the sample collection event.		53
GSC BRC Metadata Standards		string	F	Lab Test Type Detecting Pathogen	Long common lab test name that corresponds to the observation/phenomenon being measured to describe presence of specific pathogen.		54
GSC BRC Metadata Standards		string	F	Lab Test Type Pathogen Attribute	Long common lab test name that corresponds to the observation/phenomenon being measured to describe attributes and/or severity of infection of a specific pathogen identified in Lab Test Type Detecting Pathogen.		55
GSC BRC Metadata Standards		string	F	Lab Test Method	Primary method used in lab test to obtain measurements and attributes pertaining to the pathogen		56
GSC BRC Metadata Standards		string	F	Lab Test Measurement	Actual results of lab test recorded as numeric value, units recorded as text		57
GSC BRC Metadata Standards		string	F	Lab Test Standard	Accrediting entity that the testing laboratory references/adheres to for procedural/measurement standards for microbial tests.		58
GSC BRC Metadata Standards		string	F	Relative Lab Test Date	Time the lab test of the subject was determined relative to the date of the sample collection event.		59
GSC BRC Metadata Standards		string	F	Treatment Type Pathogen	Treatment given to the subject directly related to the diagnosed pathogen		60
GSC BRC Metadata Standards		string	F	Treatment Body Site	Location on body or avenue through which treatment was administered		61
GSC BRC Metadata Standards		string	F	Relative Treatment Onset Date	Relative time from the sample collection from the date when treatment of the subject started.		62
GSC BRC Metadata Standards		string	F	Treatment Duration	Primary method used in lab test to obtain measurements and attributes pertaining to the pathogen		63
GSC BRC Metadata Standards		string	F	Treatment Outcome	Actual results of lab test recorded as numeric value, units recorded as text		64
GSC BRC Metadata Standards		string	F	Vaccine Type	Accrediting entity that the testing laboratory references/adheres to for procedural/measurement standards for microbial tests.		65
GSC BRC Metadata Standards		string	F	Vaccine Source	Time the lab test of the subject was determined relative to the date of the sample collection event.		66
GSC BRC Metadata Standards		string	F	Vaccine Dosage	Treatment given to the subject directly related to the diagnosed pathogen		67
GSC BRC Metadata Standards		string	F	Vaccine Dosage Amount	Location on body or avenue through which treatment was administered		68
GSC BRC Metadata Standards		string	F	Vaccine Adjuvant	Relative time from the sample collection from the date when treatment of the subject started.		69
GSC BRC Metadata Standards		string	F	Relative Vaccination Date	Time interval in which treatment took place. Possible ways of capturing data without violating HIPPA:		70
GSC BRC Metadata Standards		string	F	Site of Vaccination	Indication of whether treatment of the subject was effective at the end of the treatment duration. A successful treatment outcome is contingent on the patient not being re-diagnosed with an ailment associated with the targeted pathogen at the end of a specific Treatment Duration		71
GSC BRC Metadata Standards		string	F	Environmental Material	Describes the matter that was displaced by the sample, prior to the sampling event. Examples include: air, soil, water, food, or other.		72
GSC BRC Metadata Standards		string	F	Nucleic Acid Extraction Method	Experimental procedure used to derive the nucleic acid fraction from the submitted sample used for the sequencing reaction.		73
GSC BRC Metadata Standards		string	F	Nucleic Acid Preparation Method	Details about the preparation of DNA samples for sequencing including if amplification was used (e.g., in the case of sequencing a single mosquito), and any other relevant molecular biology protocols done prior to sequencing.		74
GSC BRC Metadata Standards		string	F	Sequencing Technology	The sequencing technology type(s) used to obtain the sequences		75
GSC BRC Metadata Standards		string	F	Assembly Name	A unique, short name suitable for display		76
GSC BRC Metadata Standards		string	F	Assembly Method	The name and version of the software or pipeline used to assemble individual sequence reads into larger contigs. Any dependencies such as reference genome files should be listed.		77
GSC BRC Metadata Standards		string	F	Genome Coverage	Depth of sequence coverage based both on external (e.g. Cot-based size estimates) and internal (average coverage in the assembly) measures of genome size.		78
GSC BRC Metadata Standards		string	F	Annotation Provider	The name of the responsible person, group or institution providing the set of annotated features for a genome sequences that is submitted to a resource such as GenBank		79
GSC BRC Metadata Standards		string	F	Annotation Method	The names and versions of the software and databases used in creating the set of annotated features that is submitted to a resource such as GenBank		80
GSC BRC Metadata Standards		string	F	Comments			81
EventMetaAttributes
ProjectName	EventName	SampleRequired	Label	DataType	Required	AttributeName	Desc	Options	Order
GSC BRC Metadata Standards	Core Sample-SampleRegistration	T		string	F	BioSample_Accession	BioSample Accession(s).		1
GSC BRC Metadata Standards	Core Sample-SampleRegistration	T		string	F	GenBank Record ID	GenBank accession(s). If there are multiple GenBank accessions then separate it by comma.		2
GSC BRC Metadata Standards	Core Sample-SampleRegistration	T		string	T	Bacteria Genus	Genus as defined in NCBI taxonomy.		3
GSC BRC Metadata Standards	Core Sample-SampleRegistration	T		string	T	Bacteria Species	Species as defined in NCBI taxonomy		4
GSC BRC Metadata Standards	Core Sample-SampleRegistration	T		string	T	Bacteria Strain	Strain name as defined in NCBI taxonomy		5
GSC BRC Metadata Standards	Core Sample-SampleRegistration	T		string	T	Genome Name	Genome Name as submitted to NCBI		6
GSC BRC Metadata Standards	Core Sample-SampleRegistration	T		string	T	Specimen ID	Unique identifier of the initial specimen collected from the specimen source.		7
GSC BRC Metadata Standards	Core Sample-SampleRegistration	T		string	F	Specimen Type	Tissue or bodily fluid type of initial specimen obtained. A material sample isolated from a host organism for the purpose of target organism isolation or the experimental measurement of some other property of that material entity.		8
GSC BRC Metadata Standards	Core Sample-SampleRegistration	T		string	F	Specimen Category	Indicate the category of sample.		9
GSC BRC Metadata Standards	Core Sample-SampleRegistration	T		string	F	Specimen Source Disease	Name of relevant disease thought to be related to the suspected organism in the specimen.		10
GSC BRC Metadata Standards	Core Sample-SampleRegistration	T		date	T	Specimen Collection Date	Date of the specimen collection event from an individual organism host (N.B. this information may be censored if derived from a human patients.), or the date of the sample collection event from an environmental material. The collection date can either be a single point in time or an interval of time.		11
GSC BRC Metadata Standards	Core Sample-SampleRegistration	T		string	T	Specimen Collection Location - Latitude	For Location, specify one of 1) Latitude and Longitude, 2) Gazetteer Location , or 3) Country		12
GSC BRC Metadata Standards	Core Sample-SampleRegistration	T		string	T	Specimen Collection Location - Longitude	Longitude coordinate for the site of the specimen collection event.		13
GSC BRC Metadata Standards	Core Sample-SampleRegistration	T		string	T	Specimen Collection Location - Location	Gazetteer identifier of the most precise geographical location available for the site of the specime collection event.		14
GSC BRC Metadata Standards	Core Sample-SampleRegistration	T		string	T	Specimen Collection Location - Country	Country location of the site of the specimen collection event.		15
GSC BRC Metadata Standards	Core Sample-SampleRegistration	T		string	F	Human Pathogenicity of Suspected Organism(s) in Specimen	Anticipated pathogenicity of the organism(s) found in the initial specimen based on submitter assay(s)/determination(s) in the human host		16
GSC BRC Metadata Standards	Core Sample-SampleRegistration	T		string	F	Organism Detection Method	Experimental technique used to identify the organism species in the specimen sample.		17
GSC BRC Metadata Standards	Core Sample-SampleRegistration	T		string	F	Specimen Repository	Name of repository where a specimen sample has been deposited.		18
GSC BRC Metadata Standards	Core Sample-SampleRegistration	T		string	F	Specimen Repository Sample ID	Unique identifier assigned by sample repository to identity the specimen sample.		19
GSC BRC Metadata Standards	Core Sample-SampleRegistration	T		string	F	Specimen Collector Name	Name of the person collecting the specimen and specimen collection metadata		20
GSC BRC Metadata Standards	Core Sample-SampleRegistration	T		string	F	Specimen Collector's Institution	Institutional affiliation of the person collecting the specimen and specimen collection metadata		21
GSC BRC Metadata Standards	Core Sample-SampleRegistration	T		string	F	Specimen Collector's email	Preferred email address of the person collecting the specimen and specimen collection metadata		22
GSC BRC Metadata Standards	Core Sample-SampleRegistration	T		string	F	Specimen Source Species	Taxonomic species of the individual organism (host) from which the initial specimen was obtained, in as much detail as is known. Ideally this would be described using the traditional Genus species combination nomenclature.		23
GSC BRC Metadata Standards	Core Sample-SampleRegistration	T		string	F	Species Source Common Name	Common name of the type of individual organism (host) from which the initial specimen was obtained.		24
GSC BRC Metadata Standards	Core Sample-SampleRegistration	T		string	F	Specimen Source Gender	Biological sex of the individual organism (host) from which the initial specimen was obtained. An organismal quality relating to sexual reproduction that differentiates the types of individuals involved in the reproductive process.		25
GSC BRC Metadata Standards	Core Sample-SampleRegistration	T		float	F	Specimen Source Age - Value	Age value of the individual organism (host) from which the initial specimen was obtained. Span of time value between birth or hatching and time of specimen collection.		26
GSC BRC Metadata Standards	Core Sample-SampleRegistration	T		string	F	Specimen Source Age - Unit	Age unit of the individual organism (host) from which the initial specimen was obtained. Span of time unit between birth or hatching and time of specimen collection.		27
GSC BRC Metadata Standards	Core Sample-SampleRegistration	T		string	F	Specimen Source Health Status	A description of whether the specimen source organism appeared healthy, sick or deceased at the time of sampling. If sick or deceased, additional details should be provided in project-specific fields.		28
GSC BRC Metadata Standards	Core Sample-SampleRegistration	T		string	F	Specimen Source ID	Unique identifier of the individual organism from which the initial specimen was obtained. All specimens coming from the same patient or other host must have the same Specimen Source ID. Multiple specimens from the same patient must be differentiated using the "Specimen ID" fields. Samples derived from the same initial specimen (e.g. different aliquots) can be distinguished using different Sample…		29
GSC BRC Metadata Standards	Core Sample-SampleRegistration	T		string	F	Nucleic Acid Extraction Method	Experimental procedure used to derive the nucleic acid fraction from the submitted sample used for the sequencing reaction.		30
GSC BRC Metadata Standards	Core Sample-SampleRegistration	T		string	F	Nucleic Acid Preparation Method	Details about the preparation of DNA samples for sequencing including if amplification was used (e.g., in the case of sequencing a single mosquito), and any other relevant molecular biology protocols done prior to sequencing.		31
GSC BRC Metadata Standards	Core Sample-SampleRegistration	T		string	F	Sequencing Technology	The sequencing technology type(s) used to obtain the sequences		32
GSC BRC Metadata Standards	Core Sample-SampleRegistration	T		string	F	Assembly Name	A unique, short name suitable for display		33
GSC BRC Metadata Standards	Core Sample-SampleRegistration	T		string	F	Assembly Method	The name and version of the software or pipeline used to assemble individual sequence reads into larger contigs. Any dependencies such as reference genome files should be listed.		34
GSC BRC Metadata Standards	Core Sample-SampleRegistration	T		string	F	Genome Coverage	Depth of sequence coverage based both on external (e.g. Cot-based size estimates) and internal (average coverage in the assembly) measures of genome size.		35
GSC BRC Metadata Standards	Core Sample-SampleRegistration	T		string	F	Annotation Provider	The name of the responsible person, group or institution providing the set of annotated features for a genome sequences that is submitted to a resource such as GenBank		36
GSC BRC Metadata Standards	Core Sample-SampleRegistration	T		string	F	Annotation Method	The names and versions of the software and databases used in creating the set of annotated features that is submitted to a resource such as GenBank		37
GSC BRC Metadata Standards	Core Sample-SampleRegistration	T		string	F	Comments			38
GSC BRC Metadata Standards	Core Sample-Update	T		string	F	BioSample_Accession	BioSample Accession(s).		1
GSC BRC Metadata Standards	Core Sample-Update	T		string	F	GenBank Record ID	GenBank accession(s). If there are multiple GenBank accessions then separate it by comma.		2
GSC BRC Metadata Standards	Core Sample-Update	T		string	T	Bacteria Genus	Genus as defined in NCBI taxonomy.		3
GSC BRC Metadata Standards	Core Sample-Update	T		string	T	Bacteria Species	Species as defined in NCBI taxonomy		4
GSC BRC Metadata Standards	Core Sample-Update	T		string	T	Bacteria Strain	Strain name as defined in NCBI taxonomy		5
GSC BRC Metadata Standards	Core Sample-Update	T		string	T	Genome Name	Genome Name as submitted to NCBI		6
GSC BRC Metadata Standards	Core Sample-Update	T		string	T	Specimen ID	Unique identifier of the initial specimen collected from the specimen source.		7
GSC BRC Metadata Standards	Core Sample-Update	T		string	F	Specimen Type	Tissue or bodily fluid type of initial specimen obtained. A material sample isolated from a host organism for the purpose of target organism isolation or the experimental measurement of some other property of that material entity.		8
GSC BRC Metadata Standards	Core Sample-Update	T		string	F	Specimen Category	Indicate the category of sample. Allowed values are "clinical or host-associated pathogen" or "environmental, food or other pathogen".		9
GSC BRC Metadata Standards	Core Sample-Update	T		string	F	Specimen Source Disease	Name of relevant disease thought to be related to the suspected organism in the specimen.		10
GSC BRC Metadata Standards	Core Sample-Update	T		date	T	Specimen Collection Date	Date of the specimen collection event from an individual organism host (N.B. this information may be censored if derived from a human patients.), or the date of the sample collection event from an environmental material. The collection date can either be a single point in time or an interval of time.		11
GSC BRC Metadata Standards	Core Sample-Update	T		string	T	Specimen Collection Location - Latitude	For Location, specify one of 1) Latitude and Longitude, 2) Gazetteer Location , or 3) Country		12
GSC BRC Metadata Standards	Core Sample-Update	T		string	T	Specimen Collection Location - Longitude	Longitude coordinate for the site of the specimen collection event.		13
GSC BRC Metadata Standards	Core Sample-Update	T		string	T	Specimen Collection Location - Location	Gazetteer identifier of the most precise geographical location available for the site of the specime collection event.		14
GSC BRC Metadata Standards	Core Sample-Update	T		string	T	Specimen Collection Location - Country	Country location of the site of the specimen collection event.		15
GSC BRC Metadata Standards	Core Sample-Update	T		string	F	Human Pathogenicity of Suspected Organism(s) in Specimen	Anticipated pathogenicity of the organism(s) found in the initial specimen based on submitter assay(s)/determination(s) in the human host		16
GSC BRC Metadata Standards	Core Sample-Update	T		string	F	Organism Detection Method	Experimental technique used to identify the organism species in the specimen sample.		17
GSC BRC Metadata Standards	Core Sample-Update	T		string	F	Specimen Repository	Name of repository where a specimen sample has been deposited.		18
GSC BRC Metadata Standards	Core Sample-Update	T		string	F	Specimen Repository Sample ID	Unique identifier assigned by sample repository to identity the specimen sample.		19
GSC BRC Metadata Standards	Core Sample-Update	T		string	F	Specimen Collector Name	Name of the person collecting the specimen and specimen collection metadata		20
GSC BRC Metadata Standards	Core Sample-Update	T		string	F	Specimen Collector's Institution	Institutional affiliation of the person collecting the specimen and specimen collection metadata		21
GSC BRC Metadata Standards	Core Sample-Update	T		string	F	Specimen Collector's email	Preferred email address of the person collecting the specimen and specimen collection metadata		22
GSC BRC Metadata Standards	Core Sample-Update	T		string	F	Specimen Source Species	Taxonomic species of the individual organism (host) from which the initial specimen was obtained, in as much detail as is known. Ideally this would be described using the traditional Genus species combination nomenclature.		23
GSC BRC Metadata Standards	Core Sample-Update	T		string	F	Species Source Common Name	Common name of the type of individual organism (host) from which the initial specimen was obtained.		24
GSC BRC Metadata Standards	Core Sample-Update	T		string	F	Specimen Source Gender	Biological sex of the individual organism (host) from which the initial specimen was obtained. An organismal quality relating to sexual reproduction that differentiates the types of individuals involved in the reproductive process.		25
GSC BRC Metadata Standards	Core Sample-Update	T		float	F	Specimen Source Age - Value	Age value of the individual organism (host) from which the initial specimen was obtained. Span of time value between birth or hatching and time of specimen collection.		26
GSC BRC Metadata Standards	Core Sample-Update	T		string	F	Specimen Source Age - Unit	Age unit of the individual organism (host) from which the initial specimen was obtained. Span of time unit between birth or hatching and time of specimen collection.		27
GSC BRC Metadata Standards	Core Sample-Update	T		string	F	Specimen Source Health Status	A description of whether the specimen source organism appeared healthy, sick or deceased at the time of sampling. If sick or deceased, additional details should be provided in project-specific fields.		28
GSC BRC Metadata Standards	Core Sample-Update	T		string	F	Specimen Source ID	Unique identifier of the individual organism from which the initial specimen was obtained. All specimens coming from the same patient or other host must have the same Specimen Source ID. Multiple specimens from the same patient must be differentiated using the "Specimen ID" fields. Samples derived from the same initial specimen (e.g. different aliquots) can be distinguished using different Sample…		29
GSC BRC Metadata Standards	Core Sample-Update	T		string	F	Nucleic Acid Extraction Method	Experimental procedure used to derive the nucleic acid fraction from the submitted sample used for the sequencing reaction.		30
GSC BRC Metadata Standards	Core Sample-Update	T		string	F	Nucleic Acid Preparation Method	Details about the preparation of DNA samples for sequencing including if amplification was used (e.g., in the case of sequencing a single mosquito), and any other relevant molecular biology protocols done prior to sequencing.		31
GSC BRC Metadata Standards	Core Sample-Update	T		string	F	Sequencing Technology	The sequencing technology type(s) used to obtain the sequences		32
GSC BRC Metadata Standards	Core Sample-Update	T		string	F	Assembly Name	A unique, short name suitable for display		33
GSC BRC Metadata Standards	Core Sample-Update	T		string	F	Assembly Method	The name and version of the software or pipeline used to assemble individual sequence reads into larger contigs. Any dependencies such as reference genome files should be listed.		34
GSC BRC Metadata Standards	Core Sample-Update	T		string	F	Genome Coverage	Depth of sequence coverage based both on external (e.g. Cot-based size estimates) and internal (average coverage in the assembly) measures of genome size.		35
GSC BRC Metadata Standards	Core Sample-Update	T		string	F	Annotation Provider	The name of the responsible person, group or institution providing the set of annotated features for a genome sequences that is submitted to a resource such as GenBank		36
GSC BRC Metadata Standards	Core Sample-Update	T		string	F	Annotation Method	The names and versions of the software and databases used in creating the set of annotated features that is submitted to a resource such as GenBank		37
GSC BRC Metadata Standards	Core Sample-Update	T		string	F	Comments			38
GSC BRC Metadata Standards	SampleRegistration	T		string	F	BioSample_Accession	BioSample Accession(s).		1
GSC BRC Metadata Standards	SampleRegistration	T		string	F	GenBank Record ID	GenBank accession(s). If there are multiple GenBank accessions then separate it by comma.		2
GSC BRC Metadata Standards	SampleRegistration	T		string	T	Bacteria Genus	Genus as defined in NCBI taxonomy.		3
GSC BRC Metadata Standards	SampleRegistration	T		string	T	Bacteria Species	Species as defined in NCBI taxonomy		4
GSC BRC Metadata Standards	SampleRegistration	T		string	T	Bacteria Strain	Strain name as defined in NCBI taxonomy		5
GSC BRC Metadata Standards	SampleRegistration	T		string	T	Genome Name	Genome Name as submitted to NCBI		6
GSC BRC Metadata Standards	SampleRegistration	T		string	T	Specimen ID	Unique identifier of the initial specimen collected from the specimen source.		7
GSC BRC Metadata Standards	SampleRegistration	T		string	F	Specimen Type	Tissue or bodily fluid type of initial specimen obtained. A material sample isolated from a host organism for the purpose of target organism isolation or the experimental measurement of some other property of that material entity.		8
GSC BRC Metadata Standards	SampleRegistration	T		string	F	Specimen Category	Indicate the category of sample. Allowed values are "clinical or host-associated pathogen" or "environmental, food or other pathogen".		9
GSC BRC Metadata Standards	SampleRegistration	T		string	F	Specimen Source Disease	Name of relevant disease thought to be related to the suspected organism in the specimen.		10
GSC BRC Metadata Standards	SampleRegistration	T		date	T	Specimen Collection Date	Date of the specimen collection event from an individual organism host (N.B. this information may be censored if derived from a human patients.), or the date of the sample collection event from an environmental material. The collection date can either be a single point in time or an interval of time.		11
GSC BRC Metadata Standards	SampleRegistration	T		string	T	Specimen Collection Location - Latitude	For Location, specify one of 1) Latitude and Longitude, 2) Gazetteer Location , or 3) Country		12
GSC BRC Metadata Standards	SampleRegistration	T		string	T	Specimen Collection Location - Longitude	Longitude coordinate for the site of the specimen collection event.		13
GSC BRC Metadata Standards	SampleRegistration	T		string	T	Specimen Collection Location	Gazetteer identifier of the most precise geographical location available for the site of the specime collection event.		14
GSC BRC Metadata Standards	SampleRegistration	T		string	T	Specimen Collection Location - Country	Country location of the site of the specimen collection event.		15
GSC BRC Metadata Standards	SampleRegistration	T		string	F	Human Pathogenicity of Suspected Organism(s) in Specimen	Anticipated pathogenicity of the organism(s) found in the initial specimen based on submitter assay(s)/determination(s) in the human host		16
GSC BRC Metadata Standards	SampleRegistration	T		string	F	Organism Detection Method	Experimental technique used to identify the organism species in the specimen sample.		17
GSC BRC Metadata Standards	SampleRegistration	T		string	F	Specimen Repository	Name of repository where a specimen sample has been deposited.		18
GSC BRC Metadata Standards	SampleRegistration	T		string	F	Specimen Repository Sample ID	Unique identifier assigned by sample repository to identity the specimen sample.		19
GSC BRC Metadata Standards	SampleRegistration	T		string	F	Specimen Collector Name	Name of the person collecting the specimen and specimen collection metadata		20
GSC BRC Metadata Standards	SampleRegistration	T		string	F	Specimen Collector's Institution	Institutional affiliation of the person collecting the specimen and specimen collection metadata		21
GSC BRC Metadata Standards	SampleRegistration	T		string	F	Specimen Collector's email	Preferred email address of the person collecting the specimen and specimen collection metadata		22
GSC BRC Metadata Standards	SampleRegistration	T		string	F	Specimen Source Species	Taxonomic species of the individual organism (host) from which the initial specimen was obtained, in as much detail as is known. Ideally this would be described using the traditional Genus species combination nomenclature.		23
GSC BRC Metadata Standards	SampleRegistration	T		string	F	Species Source Common Name	Common name of the type of individual organism (host) from which the initial specimen was obtained.		24
GSC BRC Metadata Standards	SampleRegistration	T		string	F	Specimen Source Gender	Biological sex of the individual organism (host) from which the initial specimen was obtained. An organismal quality relating to sexual reproduction that differentiates the types of individuals involved in the reproductive process.		25
GSC BRC Metadata Standards	SampleRegistration	T		float	F	Specimen Source Age - Value	Age value of the individual organism (host) from which the initial specimen was obtained. Span of time value between birth or hatching and time of specimen collection.		26
GSC BRC Metadata Standards	SampleRegistration	T		string	F	Specimen Source Age - Unit	Age unit of the individual organism (host) from which the initial specimen was obtained. Span of time unit between birth or hatching and time of specimen collection.		27
GSC BRC Metadata Standards	SampleRegistration	T		string	F	Specimen Source Health Status	A description of whether the specimen source organism appeared healthy, sick or deceased at the time of sampling. If sick or deceased, additional details should be provided in project-specific fields.		28
GSC BRC Metadata Standards	SampleRegistration	T		string	F	Bacteria Genotype			29
GSC BRC Metadata Standards	SampleRegistration	T		string	F	Bacteria Genotyping Method	Method used to derive the Genotype		30
GSC BRC Metadata Standards	SampleRegistration	T		string	F	Bacteria Serotype	Serotype of the bacteria identified in the isolate sample. This is an identity determined by the data generated by the sequencing center.		31
GSC BRC Metadata Standards	SampleRegistration	T		string	F	Bacteria Serotyping Method	Experimental technique used to determine the serotype of the pathogen species in the isolate sample		32
GSC BRC Metadata Standards	SampleRegistration	T		string	F	Bacteria Biovar	Commonly used descriptor of distinguishing physical or biochemical characteristics of a bacteria.		33
GSC BRC Metadata Standards	SampleRegistration	T		string	F	Bacteria Pathovar	Commonly used descriptor of distinguishing physical or biochemical characteristics of a bacteria		34
GSC BRC Metadata Standards	SampleRegistration	T		string	F	Phenotype	Commonly used descriptor of distinguishing physical or biochemical characteristics of a bacteria.		35
GSC BRC Metadata Standards	SampleRegistration	T		string	F	Specimen Source ID	Unique identifier of the individual organism from which the initial specimen was obtained. All specimens coming from the same patient or other host must have the same Specimen Source ID. Multiple specimens from the same patient must be differentiated using the "Specimen ID" fields. Samples derived from the same initial specimen (e.g. different aliquots) can be distinguished using different Sample…		36
GSC BRC Metadata Standards	SampleRegistration	T		string	F	Subject/Sample Selection Criteria	The criteria used to identify and select human subject participants and their samples for the clinical research study, including both the inclusion and exclusion enrollment criteria, which describes the common charateristics of the base human population participating in the research study, and the common characteristics of the samples used for the research study.		37
GSC BRC Metadata Standards	SampleRegistration	T		string	F	Race/Ethnicity	Biogical race, group or cultural background with which the subject most identifies with.		38
GSC BRC Metadata Standards	SampleRegistration	T		string	F	Study type	Term(s) that describes the type or design of the conducted study.		39
GSC BRC Metadata Standards	SampleRegistration	T		string	F	Comorbidity	Additional disorders or diseases�co-occuring with�the primary disease; or the effect of such additional disorders or diseases. Primary disease: the disease caused by the sampled organism		40
GSC BRC Metadata Standards	SampleRegistration	T		string	F	Concomitant Medication	Medications being administered to or taken by the patient that are unrelated to the suspected pathogenic organism.		41
GSC BRC Metadata Standards	SampleRegistration	T		string	F	Measured Attribute	Quantitative measurements of the subject during the physical exam.		42
GSC BRC Metadata Standards	SampleRegistration	T		string	F	Measured Method	Method used to capture the quantitative measurements during the physical exam.		43
GSC BRC Metadata Standards	SampleRegistration	T		string	F	Measured Value	Actual results of lab physical exam recorded as numeric value, units recorded as text		44
GSC BRC Metadata Standards	SampleRegistration	T		string	F	Clinical Observation	Clinical observations that are not quantitatively measured during the physical exam.		45
GSC BRC Metadata Standards	SampleRegistration	T		string	F	Relative Physical Exam Date	Time the physical exam assessment of the subject was performed relative to the date of the sample collection event.		46
GSC BRC Metadata Standards	SampleRegistration	T		string	F	Disease Course	Perceived change in function, sensation, loss, disturbance or appearance reported by the subject indicative of a disease.		47
GSC BRC Metadata Standards	SampleRegistration	T		string	F	Symptom	The age of the subject when the first appearance of the symptoms of an illness occurred.		48
GSC BRC Metadata Standards	SampleRegistration	T		string	F	Symptom Onset Age	The age of the subject when the first appearance of the symptoms of an illness occurred.		49
GSC BRC Metadata Standards	SampleRegistration	T		string	F	Symptom Onset Speed	The speed of the first appearance of symptoms of an illness. The actual time scale for onset will vary for different diseases and should be defined according to domain experts.		50
GSC BRC Metadata Standards	SampleRegistration	T		string	F	Symptom Severity	Severity, intensity, or variable expressivity of symptoms.		51
GSC BRC Metadata Standards	SampleRegistration	T		string	F	Diagnostic Result	Diagnosis is the outcome of the assessment of a disease or injury, its likely prognosis and treatment.		52
GSC BRC Metadata Standards	SampleRegistration	T		string	F	Relative Diagnosis Date	Time the diagnosis of the subject was determined relative to the date of the sample collection event.		53
GSC BRC Metadata Standards	SampleRegistration	T		string	F	Lab Test Type Detecting Pathogen	Long common lab test name that corresponds to the observation/phenomenon being measured to describe presence of specific pathogen.		54
GSC BRC Metadata Standards	SampleRegistration	T		string	F	Lab Test Type Pathogen Attribute	Long common lab test name that corresponds to the observation/phenomenon being measured to describe attributes and/or severity of infection of a specific pathogen identified in Lab Test Type Detecting Pathogen.		55
GSC BRC Metadata Standards	SampleRegistration	T		string	F	Lab Test Method	Primary method used in lab test to obtain measurements and attributes pertaining to the pathogen		56
GSC BRC Metadata Standards	SampleRegistration	T		string	F	Lab Test Measurement	Actual results of lab test recorded as numeric value, units recorded as text		57
GSC BRC Metadata Standards	SampleRegistration	T		string	F	Lab Test Standard	Accrediting entity that the testing laboratory references/adheres to for procedural/measurement standards for microbial tests.		58
GSC BRC Metadata Standards	SampleRegistration	T		string	F	Relative Lab Test Date	Time the lab test of the subject was determined relative to the date of the sample collection event.		59
GSC BRC Metadata Standards	SampleRegistration	T		string	F	Treatment Type Pathogen	Treatment given to the subject directly related to the diagnosed pathogen		60
GSC BRC Metadata Standards	SampleRegistration	T		string	F	Treatment Body Site	Location on body or avenue through which treatment was administered		61
GSC BRC Metadata Standards	SampleRegistration	T		string	F	Relative Treatment Onset Date	Relative time from the sample collection from the date when treatment of the subject started.		62
GSC BRC Metadata Standards	SampleRegistration	T		string	F	Treatment Duration	Primary method used in lab test to obtain measurements and attributes pertaining to the pathogen		63
GSC BRC Metadata Standards	SampleRegistration	T		string	F	Treatment Outcome	Actual results of lab test recorded as numeric value, units recorded as text		64
GSC BRC Metadata Standards	SampleRegistration	T		string	F	Vaccine Type	Accrediting entity that the testing laboratory references/adheres to for procedural/measurement standards for microbial tests.		65
GSC BRC Metadata Standards	SampleRegistration	T		string	F	Vaccine Source	Time the lab test of the subject was determined relative to the date of the sample collection event.		66
GSC BRC Metadata Standards	SampleRegistration	T		string	F	Vaccine Dosage	Treatment given to the subject directly related to the diagnosed pathogen		67
GSC BRC Metadata Standards	SampleRegistration	T		string	F	Vaccine Dosage Amount	Location on body or avenue through which treatment was administered		68
GSC BRC Metadata Standards	SampleRegistration	T		string	F	Vaccine Adjuvant	Relative time from the sample collection from the date when treatment of the subject started.		69
GSC BRC Metadata Standards	SampleRegistration	T		string	F	Relative Vaccination Date	Time interval in which treatment took place. Possible ways of capturing data without violating HIPPA:		70
GSC BRC Metadata Standards	SampleRegistration	T		string	F	Site of Vaccination	Indication of whether treatment of the subject was effective at the end of the treatment duration. A successful treatment outcome is contingent on the patient not being re-diagnosed with an ailment associated with the targeted pathogen at the end of a specific Treatment Duration		71
GSC BRC Metadata Standards	SampleRegistration	T		string	F	Environmental Material	Describes the matter that was displaced by the sample, prior to the sampling event. Examples include: air, soil, water, food, or other.		72
GSC BRC Metadata Standards	SampleRegistration	T		string	F	Nucleic Acid Extraction Method	Experimental procedure used to derive the nucleic acid fraction from the submitted sample used for the sequencing reaction.		73
GSC BRC Metadata Standards	SampleRegistration	T		string	F	Nucleic Acid Preparation Method	Details about the preparation of DNA samples for sequencing including if amplification was used (e.g., in the case of sequencing a single mosquito), and any other relevant molecular biology protocols done prior to sequencing.		74
GSC BRC Metadata Standards	SampleRegistration	T		string	F	Sequencing Technology	The sequencing technology type(s) used to obtain the sequences		75
GSC BRC Metadata Standards	SampleRegistration	T		string	F	Assembly Name	A unique, short name suitable for display		76
GSC BRC Metadata Standards	SampleRegistration	T		string	F	Assembly Method	The name and version of the software or pipeline used to assemble individual sequence reads into larger contigs. Any dependencies such as reference genome files should be listed.		77
GSC BRC Metadata Standards	SampleRegistration	T		string	F	Genome Coverage	Depth of sequence coverage based both on external (e.g. Cot-based size estimates) and internal (average coverage in the assembly) measures of genome size.		78
GSC BRC Metadata Standards	SampleRegistration	T		string	F	Annotation Provider	The name of the responsible person, group or institution providing the set of annotated features for a genome sequences that is submitted to a resource such as GenBank		79
GSC BRC Metadata Standards	SampleRegistration	T		string	F	Annotation Method	The names and versions of the software and databases used in creating the set of annotated features that is submitted to a resource such as GenBank		80
GSC BRC Metadata Standards	SampleRegistration	T		string	F	Comments			81
GSC BRC Metadata Standards	SampleUpdate	T		string	F	BioSample_Accession	BioSample Accession(s).		1
GSC BRC Metadata Standards	SampleUpdate	T		string	F	GenBank Record ID	GenBank accession(s). If there are multiple GenBank accessions then separate it by comma.		2
GSC BRC Metadata Standards	SampleUpdate	T		string	T	Bacteria Genus	Genus as defined in NCBI taxonomy.		3
GSC BRC Metadata Standards	SampleUpdate	T		string	T	Bacteria Species	Species as defined in NCBI taxonomy		4
GSC BRC Metadata Standards	SampleUpdate	T		string	T	Bacteria Strain	Strain name as defined in NCBI taxonomy		5
GSC BRC Metadata Standards	SampleUpdate	T		string	T	Genome Name	Genome Name as submitted to NCBI		6
GSC BRC Metadata Standards	SampleUpdate	T		string	T	Specimen ID	Unique identifier of the initial specimen collected from the specimen source.		7
GSC BRC Metadata Standards	SampleUpdate	T		string	F	Specimen Type	Tissue or bodily fluid type of initial specimen obtained. A material sample isolated from a host organism for the purpose of target organism isolation or the experimental measurement of some other property of that material entity.		8
GSC BRC Metadata Standards	SampleUpdate	T		string	F	Specimen Category	Indicate the category of sample. Allowed values are "clinical or host-associated pathogen" or "environmental, food or other pathogen".		9
GSC BRC Metadata Standards	SampleUpdate	T		string	F	Specimen Source Disease	Name of relevant disease thought to be related to the suspected organism in the specimen.		10
GSC BRC Metadata Standards	SampleUpdate	T		date	T	Specimen Collection Date	Date of the specimen collection event from an individual organism host (N.B. this information may be censored if derived from a human patients.), or the date of the sample collection event from an environmental material. The collection date can either be a single point in time or an interval of time.		11
GSC BRC Metadata Standards	SampleUpdate	T		string	T	Specimen Collection Location - Latitude	For Location, specify one of 1) Latitude and Longitude, 2) Gazetteer Location , or 3) Country		12
GSC BRC Metadata Standards	SampleUpdate	T		string	T	Specimen Collection Location - Longitude	Longitude coordinate for the site of the specimen collection event.		13
GSC BRC Metadata Standards	SampleUpdate	T		string	T	Specimen Collection Location	Gazetteer identifier of the most precise geographical location available for the site of the specime collection event.		14
GSC BRC Metadata Standards	SampleUpdate	T		string	T	Specimen Collection Location - Country	Country location of the site of the specimen collection event.		15
GSC BRC Metadata Standards	SampleUpdate	T		string	F	Human Pathogenicity of Suspected Organism(s) in Specimen	Anticipated pathogenicity of the organism(s) found in the initial specimen based on submitter assay(s)/determination(s) in the human host		16
GSC BRC Metadata Standards	SampleUpdate	T		string	F	Organism Detection Method	Experimental technique used to identify the organism species in the specimen sample.		17
GSC BRC Metadata Standards	SampleUpdate	T		string	F	Specimen Repository	Name of repository where a specimen sample has been deposited.		18
GSC BRC Metadata Standards	SampleUpdate	T		string	F	Specimen Repository Sample ID	Unique identifier assigned by sample repository to identity the specimen sample.		19
GSC BRC Metadata Standards	SampleUpdate	T		string	F	Specimen Collector Name	Name of the person collecting the specimen and specimen collection metadata		20
GSC BRC Metadata Standards	SampleUpdate	T		string	F	Specimen Collector's Institution	Institutional affiliation of the person collecting the specimen and specimen collection metadata		21
GSC BRC Metadata Standards	SampleUpdate	T		string	F	Specimen Collector's email	Preferred email address of the person collecting the specimen and specimen collection metadata		22
GSC BRC Metadata Standards	SampleUpdate	T		string	F	Specimen Source Species	Taxonomic species of the individual organism (host) from which the initial specimen was obtained, in as much detail as is known. Ideally this would be described using the traditional Genus species combination nomenclature.		23
GSC BRC Metadata Standards	SampleUpdate	T		string	F	Species Source Common Name	Common name of the type of individual organism (host) from which the initial specimen was obtained.		24
GSC BRC Metadata Standards	SampleUpdate	T		string	F	Specimen Source Gender	Biological sex of the individual organism (host) from which the initial specimen was obtained. An organismal quality relating to sexual reproduction that differentiates the types of individuals involved in the reproductive process.		25
GSC BRC Metadata Standards	SampleUpdate	T		float	F	Specimen Source Age - Value	Age value of the individual organism (host) from which the initial specimen was obtained. Span of time value between birth or hatching and time of specimen collection.		26
GSC BRC Metadata Standards	SampleUpdate	T		string	F	Specimen Source Age - Unit	Age unit of the individual organism (host) from which the initial specimen was obtained. Span of time unit between birth or hatching and time of specimen collection.		27
GSC BRC Metadata Standards	SampleUpdate	T		string	F	Specimen Source Health Status	A description of whether the specimen source organism appeared healthy, sick or deceased at the time of sampling. If sick or deceased, additional details should be provided in project-specific fields.		28
GSC BRC Metadata Standards	SampleUpdate	T		string	F	Bacteria Genotype			29
GSC BRC Metadata Standards	SampleUpdate	T		string	F	Bacteria Genotyping Method	Method used to derive the Genotype		30
GSC BRC Metadata Standards	SampleUpdate	T		string	F	Bacteria Serotype	Serotype of the bacteria identified in the isolate sample. This is an identity determined by the data generated by the sequencing center.		31
GSC BRC Metadata Standards	SampleUpdate	T		string	F	Bacteria Serotyping Method	Experimental technique used to determine the serotype of the pathogen species in the isolate sample		32
GSC BRC Metadata Standards	SampleUpdate	T		string	F	Bacteria Biovar	Commonly used descriptor of distinguishing physical or biochemical characteristics of a bacteria.		33
GSC BRC Metadata Standards	SampleUpdate	T		string	F	Bacteria Pathovar	Commonly used descriptor of distinguishing physical or biochemical characteristics of a bacteria		34
GSC BRC Metadata Standards	SampleUpdate	T		string	F	Phenotype	Commonly used descriptor of distinguishing physical or biochemical characteristics of a bacteria.		35
GSC BRC Metadata Standards	SampleUpdate	T		string	F	Specimen Source ID	Unique identifier of the individual organism from which the initial specimen was obtained. All specimens coming from the same patient or other host must have the same Specimen Source ID. Multiple specimens from the same patient must be differentiated using the "Specimen ID" fields. Samples derived from the same initial specimen (e.g. different aliquots) can be distinguished using different Sample…		36
GSC BRC Metadata Standards	SampleUpdate	T		string	F	Subject/Sample Selection Criteria	The criteria used to identify and select human subject participants and their samples for the clinical research study, including both the inclusion and exclusion enrollment criteria, which describes the common charateristics of the base human population participating in the research study, and the common characteristics of the samples used for the research study.		37
GSC BRC Metadata Standards	SampleUpdate	T		string	F	Race/Ethnicity	Biogical race, group or cultural background with which the subject most identifies with.		38
GSC BRC Metadata Standards	SampleUpdate	T		string	F	Study type	Term(s) that describes the type or design of the conducted study.		39
GSC BRC Metadata Standards	SampleUpdate	T		string	F	Comorbidity	Additional disorders or diseases�co-occuring with�the primary disease; or the effect of such additional disorders or diseases. Primary disease: the disease caused by the sampled organism		40
GSC BRC Metadata Standards	SampleUpdate	T		string	F	Concomitant Medication	Medications being administered to or taken by the patient that are unrelated to the suspected pathogenic organism.		41
GSC BRC Metadata Standards	SampleUpdate	T		string	F	Measured Attribute	Quantitative measurements of the subject during the physical exam.		42
GSC BRC Metadata Standards	SampleUpdate	T		string	F	Measured Method	Method used to capture the quantitative measurements during the physical exam.		43
GSC BRC Metadata Standards	SampleUpdate	T		string	F	Measured Value	Actual results of lab physical exam recorded as numeric value, units recorded as text		44
GSC BRC Metadata Standards	SampleUpdate	T		string	F	Clinical Observation	Clinical observations that are not quantitatively measured during the physical exam.		45
GSC BRC Metadata Standards	SampleUpdate	T		string	F	Relative Physical Exam Date	Time the physical exam assessment of the subject was performed relative to the date of the sample collection event.		46
GSC BRC Metadata Standards	SampleUpdate	T		string	F	Disease Course	Perceived change in function, sensation, loss, disturbance or appearance reported by the subject indicative of a disease.		47
GSC BRC Metadata Standards	SampleUpdate	T		string	F	Symptom	The age of the subject when the first appearance of the symptoms of an illness occurred.		48
GSC BRC Metadata Standards	SampleUpdate	T		string	F	Symptom Onset Age	The age of the subject when the first appearance of the symptoms of an illness occurred.		49
GSC BRC Metadata Standards	SampleUpdate	T		string	F	Symptom Onset Speed	The speed of the first appearance of symptoms of an illness. The actual time scale for onset will vary for different diseases and should be defined according to domain experts.		50
GSC BRC Metadata Standards	SampleUpdate	T		string	F	Symptom Severity	Severity, intensity, or variable expressivity of symptoms.		51
GSC BRC Metadata Standards	SampleUpdate	T		string	F	Diagnostic Result	Diagnosis is the outcome of the assessment of a disease or injury, its likely prognosis and treatment.		52
GSC BRC Metadata Standards	SampleUpdate	T		string	F	Relative Diagnosis Date	Time the diagnosis of the subject was determined relative to the date of the sample collection event.		53
GSC BRC Metadata Standards	SampleUpdate	T		string	F	Lab Test Type Detecting Pathogen	Long common lab test name that corresponds to the observation/phenomenon being measured to describe presence of specific pathogen.		54
GSC BRC Metadata Standards	SampleUpdate	T		string	F	Lab Test Type Pathogen Attribute	Long common lab test name that corresponds to the observation/phenomenon being measured to describe attributes and/or severity of infection of a specific pathogen identified in Lab Test Type Detecting Pathogen.		55
GSC BRC Metadata Standards	SampleUpdate	T		string	F	Lab Test Method	Primary method used in lab test to obtain measurements and attributes pertaining to the pathogen		56
GSC BRC Metadata Standards	SampleUpdate	T		string	F	Lab Test Measurement	Actual results of lab test recorded as numeric value, units recorded as text		57
GSC BRC Metadata Standards	SampleUpdate	T		string	F	Lab Test Standard	Accrediting entity that the testing laboratory references/adheres to for procedural/measurement standards for microbial tests.		58
GSC BRC Metadata Standards	SampleUpdate	T		string	F	Relative Lab Test Date	Time the lab test of the subject was determined relative to the date of the sample collection event.		59
GSC BRC Metadata Standards	SampleUpdate	T		string	F	Treatment Type Pathogen	Treatment given to the subject directly related to the diagnosed pathogen		60
GSC BRC Metadata Standards	SampleUpdate	T		string	F	Treatment Body Site	Location on body or avenue through which treatment was administered		61
GSC BRC Metadata Standards	SampleUpdate	T		string	F	Relative Treatment Onset Date	Relative time from the sample collection from the date when treatment of the subject started.		62
GSC BRC Metadata Standards	SampleUpdate	T		string	F	Treatment Duration	Primary method used in lab test to obtain measurements and attributes pertaining to the pathogen		63
GSC BRC Metadata Standards	SampleUpdate	T		string	F	Treatment Outcome	Actual results of lab test recorded as numeric value, units recorded as text		64
GSC BRC Metadata Standards	SampleUpdate	T		string	F	Vaccine Type	Accrediting entity that the testing laboratory references/adheres to for procedural/measurement standards for microbial tests.		65
GSC BRC Metadata Standards	SampleUpdate	T		string	F	Vaccine Source	Time the lab test of the subject was determined relative to the date of the sample collection event.		66
GSC BRC Metadata Standards	SampleUpdate	T		string	F	Vaccine Dosage	Treatment given to the subject directly related to the diagnosed pathogen		67
GSC BRC Metadata Standards	SampleUpdate	T		string	F	Vaccine Dosage Amount	Location on body or avenue through which treatment was administered		68
GSC BRC Metadata Standards	SampleUpdate	T		string	F	Vaccine Adjuvant	Relative time from the sample collection from the date when treatment of the subject started.		69
GSC BRC Metadata Standards	SampleUpdate	T		string	F	Relative Vaccination Date	Time interval in which treatment took place. Possible ways of capturing data without violating HIPPA:		70
GSC BRC Metadata Standards	SampleUpdate	T		string	F	Site of Vaccination	Indication of whether treatment of the subject was effective at the end of the treatment duration. A successful treatment outcome is contingent on the patient not being re-diagnosed with an ailment associated with the targeted pathogen at the end of a specific Treatment Duration		71
GSC BRC Metadata Standards	SampleUpdate	T		string	F	Environmental Material	Describes the matter that was displaced by the sample, prior to the sampling event. Examples include: air, soil, water, food, or other.		72
GSC BRC Metadata Standards	SampleUpdate	T		string	F	Nucleic Acid Extraction Method	Experimental procedure used to derive the nucleic acid fraction from the submitted sample used for the sequencing reaction.		73
GSC BRC Metadata Standards	SampleUpdate	T		string	F	Nucleic Acid Preparation Method	Details about the preparation of DNA samples for sequencing including if amplification was used (e.g., in the case of sequencing a single mosquito), and any other relevant molecular biology protocols done prior to sequencing.		74
GSC BRC Metadata Standards	SampleUpdate	T		string	F	Sequencing Technology	The sequencing technology type(s) used to obtain the sequences		75
GSC BRC Metadata Standards	SampleUpdate	T		string	F	Assembly Name	A unique, short name suitable for display		76
GSC BRC Metadata Standards	SampleUpdate	T		string	F	Assembly Method	The name and version of the software or pipeline used to assemble individual sequence reads into larger contigs. Any dependencies such as reference genome files should be listed.		77
GSC BRC Metadata Standards	SampleUpdate	T		string	F	Genome Coverage	Depth of sequence coverage based both on external (e.g. Cot-based size estimates) and internal (average coverage in the assembly) measures of genome size.		78
GSC BRC Metadata Standards	SampleUpdate	T		string	F	Annotation Provider	The name of the responsible person, group or institution providing the set of annotated features for a genome sequences that is submitted to a resource such as GenBank		79
GSC BRC Metadata Standards	SampleUpdate	T		string	F	Annotation Method	The names and versions of the software and databases used in creating the set of annotated features that is submitted to a resource such as GenBank		80
GSC BRC Metadata Standards	SampleUpdate	T		string	F	Comments			81
