# Supplementary material for: OMeta: an ontology-based, data-driven metadata tracking system
Source: BMC Bioinformatics. 2019 Jan 7;20:8. doi: 10.1186/s12859-018-2580-9 (PMC6322262; doi:10.1186/s12859-018-2580-9)
Supplement: Supplementary file 3 — MixS human Gut Data Standard ProjectSetup. Example CSV file for setting up project registration and update events for MixS human Gut Data Standard. (CSV 7 kb) [file 12859_2018_2580_MOESM3_ESM.csv]

Project
ProjectName	ParentProjectName	ProjectLevel	Public
MIxS-human gut data standard		1	1
ProjectMetaAttributes
ProjectName	Label	DataType	Required	AttributeName	Desc	Options	Order
MIxS-human gut data standard		float	F	Submit to INSDC	<b>Definition:</b>Depending on the study (large-scale e.g. done with next generation sequencing technology, or small-scale) sequences have to be submitted to SRA (Sequence Read Archive), DRA (DDBJ Read Archive) or via the classical Webin/Sequin systems to Genbank, ENA and DDBJ. Although this field is mandatory, it is meant as a self-test field, therefore it is not necessary to include this field …		1
MIxS-human gut data standard		string	F	Investigation Type	<b>Definition:</b>Nucleic Acid Sequence Report is the root element of all MIGS/MIMS compliant reports as standardized by Genomic Standards Consortium. This field is either eukaryote,bacteria,virus,plasmid,organelle, metagenome,mimarks-survey, or mimarks-specimen<br><b>Structured comment name:</b>investigation_type</br><b>Section:</b> investigation</br><b>Expected value:</b> eukaryote, bacteria_ar…	{dropdown(eukaryote;bacteria_archaea;plasmid;virus;organelle;metagenome,mimarks-survey;mimarks-specimen)}	2
MIxS-human gut data standard		string	F	project_name	<b>Definition:</b>Name of the project within which the sequencing was organized<br><b>Structured comment name:</b>project_name</br><b>Section:</b> investigation</br>		3
MIxS-human gut data standard		string	F	Experimental Factor	<b>Definition:</b>Experimental factors are essentially the variable aspects of an experiment design which can be used to describe an experiment, or set of experiments, in an increasingly detailed manner. This field accepts ontology terms from Experimental Factor Ontology (EFO) and/or Ontology for Biomedical Investigations (OBI). For a browser of EFO (v 2.43) terms, please see http://purl.bioontol…		4
EventMetaAttributes
ProjectName	EventName	SampleRequired	Label	DataType	Required	AttributeName	Desc	Options	Order
MIxS-human gut data standard	ProjectRegistration	F		float	F	Submit to INSDC	<b>Definition:</b>Depending on the study (large-scale e.g. done with next generation sequencing technology, or small-scale) sequences have to be submitted to SRA (Sequence Read Archive), DRA (DDBJ Read Archive) or via the classical Webin/Sequin systems to Genbank, ENA and DDBJ. Although this field is mandatory, it is meant as a self-test field, therefore it is not necessary to include this field …		1
MIxS-human gut data standard	ProjectRegistration	F		string	F	Investigation Type	<b>Definition:</b>Nucleic Acid Sequence Report is the root element of all MIGS/MIMS compliant reports as standardized by Genomic Standards Consortium. This field is either eukaryote,bacteria,virus,plasmid,organelle, metagenome,mimarks-survey, or mimarks-specimen<br><b>Structured comment name:</b>investigation_type</br><b>Section:</b> investigation</br><b>Expected value:</b> eukaryote, bacteria_ar…	{dropdown(eukaryote;bacteria_archaea;plasmid;virus;organelle;metagenome,mimarks-survey;mimarks-specimen)}	2
MIxS-human gut data standard	ProjectRegistration	F	Project Name	string	F	project_name	<b>Definition:</b>Name of the project within which the sequencing was organized<br><b>Structured comment name:</b>project_name</br><b>Section:</b> investigation</br>		3
MIxS-human gut data standard	ProjectRegistration	F		string	F	Experimental Factor	<b>Definition:</b>Experimental factors are essentially the variable aspects of an experiment design which can be used to describe an experiment, or set of experiments, in an increasingly detailed manner. This field accepts ontology terms from Experimental Factor Ontology (EFO) and/or Ontology for Biomedical Investigations (OBI). For a browser of EFO (v 2.43) terms, please see http://purl.bioontol…		4
MIxS-human gut data standard	ProjectUpdate	F		float	F	Submit to INSDC	<b>Definition:</b>Depending on the study (large-scale e.g. done with next generation sequencing technology, or small-scale) sequences have to be submitted to SRA (Sequence Read Archive), DRA (DDBJ Read Archive) or via the classical Webin/Sequin systems to Genbank, ENA and DDBJ. Although this field is mandatory, it is meant as a self-test field, therefore it is not necessary to include this field …		1
MIxS-human gut data standard	ProjectUpdate	F		string	F	Investigation Type	<b>Definition:</b>Nucleic Acid Sequence Report is the root element of all MIGS/MIMS compliant reports as standardized by Genomic Standards Consortium. This field is either eukaryote,bacteria,virus,plasmid,organelle, metagenome,mimarks-survey, or mimarks-specimen<br><b>Structured comment name:</b>investigation_type</br><b>Section:</b> investigation</br><b>Expected value:</b> eukaryote, bacteria_ar…	{dropdown(eukaryote;bacteria_archaea;plasmid;virus;organelle;metagenome,mimarks-survey;mimarks-specimen)}	2
MIxS-human gut data standard	ProjectUpdate	F	Project Name	string	F	project_name	<b>Definition:</b>Name of the project within which the sequencing was organized<br><b>Structured comment name:</b>project_name</br><b>Section:</b> investigation</br>		3
MIxS-human gut data standard	ProjectUpdate	F		string	F	Experimental Factor	<b>Definition:</b>Experimental factors are essentially the variable aspects of an experiment design which can be used to describe an experiment, or set of experiments, in an increasingly detailed manner. This field accepts ontology terms from Experimental Factor Ontology (EFO) and/or Ontology for Biomedical Investigations (OBI). For a browser of EFO (v 2.43) terms, please see http://purl.bioontol…		4
