# Supplementary material for: OMeta: an ontology-based, data-driven metadata tracking system
Source: BMC Bioinformatics. 2019 Jan 7;20:8. doi: 10.1186/s12859-018-2580-9 (PMC6322262; doi:10.1186/s12859-018-2580-9)
Supplement: Supplementary file 4 — MixS human Gut Data Standard_SampleSequencingAssaySetup. Example CSV file for setting up sample registration and update events for MixS human Gut Data Standard. (CSV 19 kb) [file 12859_2018_2580_MOESM4_ESM.csv]

SampleMetaAttributes
ProjectName	Label	DataType	Required	AttributeName	Desc	Options	Order
MIxS-human gut data standard		string	F	Lat Lon	<b>Definition:</b>The geographical origin of the sample as defined by latitude and longitude. The values should be reported in decimal degrees and in WGS84 system<br><b>Structured comment name:</b>lat_lon</br><b>Section:</b>environment</br><b>Expected value:</b>decimal degrees		1
MIxS-human gut data standard		string	F	Geo Loc Name	<b>Definition:</b>The geographical origin of the sample as defined by the country or sea name followed by specific region name. Country or sea names should be chosen from the INSDC country list (http://insdc.org/country.html), or the GAZ ontology (v 1.512) (http://purl.bioontology.org/ontology/GAZ)<br><b>Structured comment name:</b>geo_loc_name</br><b>Section:</b>environment</br><b>Expected value…		2
MIxS-human gut data standard		string	F	Collection Date	<b>Definition:</b>The time of sampling, either as an instance (single point in time) or interval. In case no exact time is available, the date/time can be right truncated i.e. all of these are valid times: 2008-01-23T19:23:10+00:00; 2008-01-23T19:23:10; 2008-01-23; 2008-01; 2008; Except: 2008-01; 2008 all are ISO8601 compliant<br><b>Structured comment name:</b>collection_date</br><b>Section:</b>e…		3
MIxS-human gut data standard		string	F	Env Biome	<b>Definition:</b>Biomes are defined based on factors such as plant structures, leaf types, plant spacing, and other factors like climate. Biome should be treated as the descriptor of the broad ecological context of a sample. Examples include: desert, taiga, deciduous woodland, or coral reef. EnvO (v 2013-06-14) terms can be found via the link: www.environmentontology.org/Browse-EnvO<br><b>Struct…		4
MIxS-human gut data standard		string	F	Env Feature	<b>Definition:</b>Environmental feature level includes geographic environmental features. Compared to biome, feature is a descriptor of the more local environment. Examples include: harbor, cliff, or lake. EnvO (v 2013-06-14) terms can be found via the link: www.environmentontology.org/Browse-EnvO<br><b>Structured comment name:</b>env_feature</br><b>Section:</b>environment</br><b>Expected value:<…		5
MIxS-human gut data standard		string	F	Env Material	<b>Definition:</b>The environmental material level refers to the material that was displaced by the sample, or material in which a sample was embedded, prior to the sampling event. Environmental material terms are generally mass nouns. Examples include: air, soil, or water. EnvO (v 2013-06-14) terms can be found via the link: www.environmentontology.org/Browse-EnvO<br><b>Structured comment name:<…		6
MIxS-human gut data standard		string	F	Env Package	<b>Definition:</b>MIGS/MIMS/MIMARKS extension for reporting of measurements and observations obtained from one or more of the environments where the sample was obtained. All environmental packages listed here are further defined in separate subtables. By giving the name of the environmental package, a selection of fields can be made from the subtables and can be reported<br><b>Structured comment …		7
MIxS-human gut data standard		string	F	Ref Biomaterial	<b>Definition:</b>primary publication if isolated before genome publication; otherwise, primary genome report<br><b>Structured comment name:</b>ref_biomaterial</br><b>Section:</b>nucleic acid sequence source</br><b>Expected value:</b>PMID, DOI or URL		8
MIxS-human gut data standard		string	F	Isol Growth Condt	<b>Definition:</b>Publication reference in the form of pubmed ID (pmid), digital object identifier (doi) or url for isolation and growth condition specifications of the organism/material<br><b>Structured comment name:</b>isol_growth_condt</br><b>Section:</b>nucleic acid sequence source</br><b>Expected value:</b>PMID, DOI or URL		9
MIxS-human gut data standard		string	F	Seq Meth	<b>Definition:</b>Sequencing method used; e.g. Sanger, pyrosequencing, ABI-solid<br><b>Structured comment name:</b>seq_meth</br><b>Section:</b>sequencing</br><b>Expected value:</b>		10
MIxS-human gut data standard		string	F	Assembly	<b>Definition:</b>How was the assembly done (e.g. with a text based assembler like phrap or a flowgram assembler); estimated error rate associated with the finished sequences (e.g. error rate of 1 in 1000 bp); and the method of calculation<br><b>Structured comment name:</b>assembly</br><b>Section:</b>sequencing</br><b>Expected value:</b>assembly method; estimated error rate; method of calculation		11
MIxS-human gut data standard		string	F	Assembly Name	<b>Definition:</b>Name/version of the assembly provided by the submitter that is used in the genome browsers and in the community<br><b>Structured comment name:</b>assembly_name</br><b>Section:</b>sequencing</br><b>Expected value:</b>name and version of assemby		12
MIxS-human gut data standard		string	F	Finishing Strategy	<b>Definition:</b>Was the genome project intended to produce a complete or draft genome, Coverage, the fold coverage of the sequencing expressed as 2x, 3x, 18x etc, and how many contigs were produced for the genome<br><b>Structured comment name:</b>finishing_strategy</br><b>Section:</b>sequencing</br><b>Expected value:</b>status; coverage; number of contigs		13
MIxS-human gut data standard		string	F	Annot Source	<b>Definition:</b>For cases where annotation was provided by a community jamboree or model organism database rather than by a specific submitter<br><b>Structured comment name:</b>annot_source</br><b>Section:</b>sequencing</br><b>Expected value:</b>annotation source description		14
EventMetaAttributes
ProjectName	EventName	SampleRequired	Label	DataType	Required	AttributeName	Desc	Options	Order
MIxS-human gut data standard	SampleRegistration	T		string	F	Lat Lon	<b>Definition:</b>The geographical origin of the sample as defined by latitude and longitude. The values should be reported in decimal degrees and in WGS84 system<br><b>Structured comment name:</b>lat_lon</br><b>Section:</b>environment</br><b>Expected value:</b>decimal degrees		1
MIxS-human gut data standard	SampleRegistration	T		string	F	Geo Loc Name	<b>Definition:</b>The geographical origin of the sample as defined by the country or sea name followed by specific region name. Country or sea names should be chosen from the INSDC country list (http://insdc.org/country.html), or the GAZ ontology (v 1.512) (http://purl.bioontology.org/ontology/GAZ)<br><b>Structured comment name:</b>geo_loc_name</br><b>Section:</b>environment</br><b>Expected value…		2
MIxS-human gut data standard	SampleRegistration	T		string	F	Collection Date	<b>Definition:</b>The time of sampling, either as an instance (single point in time) or interval. In case no exact time is available, the date/time can be right truncated i.e. all of these are valid times: 2008-01-23T19:23:10+00:00; 2008-01-23T19:23:10; 2008-01-23; 2008-01; 2008; Except: 2008-01; 2008 all are ISO8601 compliant<br><b>Structured comment name:</b>collection_date</br><b>Section:</b>e…		3
MIxS-human gut data standard	SampleRegistration	T		string	F	Env Biome	<b>Definition:</b>Biomes are defined based on factors such as plant structures, leaf types, plant spacing, and other factors like climate. Biome should be treated as the descriptor of the broad ecological context of a sample. Examples include: desert, taiga, deciduous woodland, or coral reef. EnvO (v 2013-06-14) terms can be found via the link: www.environmentontology.org/Browse-EnvO<br><b>Struct…		4
MIxS-human gut data standard	SampleRegistration	T		string	F	Env Feature	<b>Definition:</b>Environmental feature level includes geographic environmental features. Compared to biome, feature is a descriptor of the more local environment. Examples include: harbor, cliff, or lake. EnvO (v 2013-06-14) terms can be found via the link: www.environmentontology.org/Browse-EnvO<br><b>Structured comment name:</b>env_feature</br><b>Section:</b>environment</br><b>Expected value:<…		5
MIxS-human gut data standard	SampleRegistration	T		string	F	Env Material	<b>Definition:</b>The environmental material level refers to the material that was displaced by the sample, or material in which a sample was embedded, prior to the sampling event. Environmental material terms are generally mass nouns. Examples include: air, soil, or water. EnvO (v 2013-06-14) terms can be found via the link: www.environmentontology.org/Browse-EnvO<br><b>Structured comment name:<…		6
MIxS-human gut data standard	SampleRegistration	T		string	F	Env Package	<b>Definition:</b>MIGS/MIMS/MIMARKS extension for reporting of measurements and observations obtained from one or more of the environments where the sample was obtained. All environmental packages listed here are further defined in separate subtables. By giving the name of the environmental package, a selection of fields can be made from the subtables and can be reported<br><b>Structured comment …		7
MIxS-human gut data standard	SampleRegistration	T		string	F	Ref Biomaterial	<b>Definition:</b>primary publication if isolated before genome publication; otherwise, primary genome report<br><b>Structured comment name:</b>ref_biomaterial</br><b>Section:</b>nucleic acid sequence source</br><b>Expected value:</b>PMID, DOI or URL		8
MIxS-human gut data standard	SampleRegistration	T		string	F	Isol Growth Condt	<b>Definition:</b>Publication reference in the form of pubmed ID (pmid), digital object identifier (doi) or url for isolation and growth condition specifications of the organism/material<br><b>Structured comment name:</b>isol_growth_condt</br><b>Section:</b>nucleic acid sequence source</br><b>Expected value:</b>PMID, DOI or URL		9
MIxS-human gut data standard	SampleRegistration	T		string	F	Seq Meth	<b>Definition:</b>Sequencing method used; e.g. Sanger, pyrosequencing, ABI-solid<br><b>Structured comment name:</b>seq_meth</br><b>Section:</b>sequencing</br><b>Expected value:</b>		10
MIxS-human gut data standard	SampleRegistration	T		string	F	Assembly	<b>Definition:</b>How was the assembly done (e.g. with a text based assembler like phrap or a flowgram assembler); estimated error rate associated with the finished sequences (e.g. error rate of 1 in 1000 bp); and the method of calculation<br><b>Structured comment name:</b>assembly</br><b>Section:</b>sequencing</br><b>Expected value:</b>assembly method; estimated error rate; method of calculation		11
MIxS-human gut data standard	SampleRegistration	T		string	F	Assembly Name	<b>Definition:</b>Name/version of the assembly provided by the submitter that is used in the genome browsers and in the community<br><b>Structured comment name:</b>assembly_name</br><b>Section:</b>sequencing</br><b>Expected value:</b>name and version of assemby		12
MIxS-human gut data standard	SampleRegistration	T		string	F	Finishing Strategy	<b>Definition:</b>Was the genome project intended to produce a complete or draft genome, Coverage, the fold coverage of the sequencing expressed as 2x, 3x, 18x etc, and how many contigs were produced for the genome<br><b>Structured comment name:</b>finishing_strategy</br><b>Section:</b>sequencing</br><b>Expected value:</b>status; coverage; number of contigs		13
MIxS-human gut data standard	SampleRegistration	T		string	F	Annot Source	<b>Definition:</b>For cases where annotation was provided by a community jamboree or model organism database rather than by a specific submitter<br><b>Structured comment name:</b>annot_source</br><b>Section:</b>sequencing</br><b>Expected value:</b>annotation source description		14
MIxS-human gut data standard	SampleUpdate	T		string	F	Lat Lon	<b>Definition:</b>The geographical origin of the sample as defined by latitude and longitude. The values should be reported in decimal degrees and in WGS84 system<br><b>Structured comment name:</b>lat_lon</br><b>Section:</b>environment</br><b>Expected value:</b>decimal degrees		1
MIxS-human gut data standard	SampleUpdate	T		string	F	Geo Loc Name	<b>Definition:</b>The geographical origin of the sample as defined by the country or sea name followed by specific region name. Country or sea names should be chosen from the INSDC country list (http://insdc.org/country.html), or the GAZ ontology (v 1.512) (http://purl.bioontology.org/ontology/GAZ)<br><b>Structured comment name:</b>geo_loc_name</br><b>Section:</b>environment</br><b>Expected value…		2
MIxS-human gut data standard	SampleUpdate	T		string	F	Collection Date	<b>Definition:</b>The time of sampling, either as an instance (single point in time) or interval. In case no exact time is available, the date/time can be right truncated i.e. all of these are valid times: 2008-01-23T19:23:10+00:00; 2008-01-23T19:23:10; 2008-01-23; 2008-01; 2008; Except: 2008-01; 2008 all are ISO8601 compliant<br><b>Structured comment name:</b>collection_date</br><b>Section:</b>e…		3
MIxS-human gut data standard	SampleUpdate	T		string	F	Env Biome	<b>Definition:</b>Biomes are defined based on factors such as plant structures, leaf types, plant spacing, and other factors like climate. Biome should be treated as the descriptor of the broad ecological context of a sample. Examples include: desert, taiga, deciduous woodland, or coral reef. EnvO (v 2013-06-14) terms can be found via the link: www.environmentontology.org/Browse-EnvO<br><b>Struct…		4
MIxS-human gut data standard	SampleUpdate	T		string	F	Env Feature	<b>Definition:</b>Environmental feature level includes geographic environmental features. Compared to biome, feature is a descriptor of the more local environment. Examples include: harbor, cliff, or lake. EnvO (v 2013-06-14) terms can be found via the link: www.environmentontology.org/Browse-EnvO<br><b>Structured comment name:</b>env_feature</br><b>Section:</b>environment</br><b>Expected value:<…		5
MIxS-human gut data standard	SampleUpdate	T		string	F	Env Material	<b>Definition:</b>The environmental material level refers to the material that was displaced by the sample, or material in which a sample was embedded, prior to the sampling event. Environmental material terms are generally mass nouns. Examples include: air, soil, or water. EnvO (v 2013-06-14) terms can be found via the link: www.environmentontology.org/Browse-EnvO<br><b>Structured comment name:<…		6
MIxS-human gut data standard	SampleUpdate	T		string	F	Env Package	<b>Definition:</b>MIGS/MIMS/MIMARKS extension for reporting of measurements and observations obtained from one or more of the environments where the sample was obtained. All environmental packages listed here are further defined in separate subtables. By giving the name of the environmental package, a selection of fields can be made from the subtables and can be reported<br><b>Structured comment …		7
MIxS-human gut data standard	SampleUpdate	T		string	F	Ref Biomaterial	<b>Definition:</b>primary publication if isolated before genome publication; otherwise, primary genome report<br><b>Structured comment name:</b>ref_biomaterial</br><b>Section:</b>nucleic acid sequence source</br><b>Expected value:</b>PMID, DOI or URL		8
MIxS-human gut data standard	SampleUpdate	T		string	F	Isol Growth Condt	<b>Definition:</b>Publication reference in the form of pubmed ID (pmid), digital object identifier (doi) or url for isolation and growth condition specifications of the organism/material<br><b>Structured comment name:</b>isol_growth_condt</br><b>Section:</b>nucleic acid sequence source</br><b>Expected value:</b>PMID, DOI or URL		9
MIxS-human gut data standard	SampleUpdate	T		string	F	Seq Meth	<b>Definition:</b>Sequencing method used; e.g. Sanger, pyrosequencing, ABI-solid<br><b>Structured comment name:</b>seq_meth</br><b>Section:</b>sequencing</br><b>Expected value:</b>		10
MIxS-human gut data standard	SampleUpdate	T		string	F	Assembly	<b>Definition:</b>How was the assembly done (e.g. with a text based assembler like phrap or a flowgram assembler); estimated error rate associated with the finished sequences (e.g. error rate of 1 in 1000 bp); and the method of calculation<br><b>Structured comment name:</b>assembly</br><b>Section:</b>sequencing</br><b>Expected value:</b>assembly method; estimated error rate; method of calculation		11
MIxS-human gut data standard	SampleUpdate	T		string	F	Assembly Name	<b>Definition:</b>Name/version of the assembly provided by the submitter that is used in the genome browsers and in the community<br><b>Structured comment name:</b>assembly_name</br><b>Section:</b>sequencing</br><b>Expected value:</b>name and version of assemby		12
MIxS-human gut data standard	SampleUpdate	T		string	F	Finishing Strategy	<b>Definition:</b>Was the genome project intended to produce a complete or draft genome, Coverage, the fold coverage of the sequencing expressed as 2x, 3x, 18x etc, and how many contigs were produced for the genome<br><b>Structured comment name:</b>finishing_strategy</br><b>Section:</b>sequencing</br><b>Expected value:</b>status; coverage; number of contigs		13
MIxS-human gut data standard	SampleUpdate	T		string	F	Annot Source	<b>Definition:</b>For cases where annotation was provided by a community jamboree or model organism database rather than by a specific submitter<br><b>Structured comment name:</b>annot_source</br><b>Section:</b>sequencing</br><b>Expected value:</b>annotation source description		14
MIxS-human gut data standard	Sequencing Assay	T		string	F	Seq Meth	<b>Definition:</b>Sequencing method used; e.g. Sanger, pyrosequencing, ABI-solid<br><b>Structured comment name:</b>seq_meth</br><b>Section:</b>sequencing</br><b>Expected value:</b>		1
MIxS-human gut data standard	Sequencing Assay	T		string	F	Assembly	<b>Definition:</b>How was the assembly done (e.g. with a text based assembler like phrap or a flowgram assembler); estimated error rate associated with the finished sequences (e.g. error rate of 1 in 1000 bp); and the method of calculation<br><b>Structured comment name:</b>assembly</br><b>Section:</b>sequencing</br><b>Expected value:</b>assembly method; estimated error rate; method of calculation		2
MIxS-human gut data standard	Sequencing Assay	T		string	F	Assembly Name	<b>Definition:</b>Name/version of the assembly provided by the submitter that is used in the genome browsers and in the community<br><b>Structured comment name:</b>assembly_name</br><b>Section:</b>sequencing</br><b>Expected value:</b>name and version of assemby		3
MIxS-human gut data standard	Sequencing Assay	T		string	F	Finishing Strategy	<b>Definition:</b>Was the genome project intended to produce a complete or draft genome, Coverage, the fold coverage of the sequencing expressed as 2x, 3x, 18x etc, and how many contigs were produced for the genome<br><b>Structured comment name:</b>finishing_strategy</br><b>Section:</b>sequencing</br><b>Expected value:</b>status; coverage; number of contigs		4
MIxS-human gut data standard	Sequencing Assay	T		string	F	Annot Source	<b>Definition:</b>For cases where annotation was provided by a community jamboree or model organism database rather than by a specific submitter<br><b>Structured comment name:</b>annot_source</br><b>Section:</b>sequencing</br><b>Expected value:</b>annotation source description		5
